# Supplementary material for: A Non-Nutritive Feeding Intervention Alters the Expression of Efflux Transporters in the Gastrointestinal Tract
Source: Pharmaceutics. 2021 Oct 26;13(11):1789. doi: 10.3390/pharmaceutics13111789 (PMC8624582; doi:10.3390/pharmaceutics13111789)
Supplement: Supplementary file 1 [file pharmaceutics-13-01789-s001.zip]

Archive with 1 entries (1 files):
- pharmaceutics-1399743-supplementary.pdf
